# Supplementary material for: Accurate and efficient HiChIP interaction detection by modeling restriction enzyme cut site density as biological signal
Source: Brief Bioinform. 2026 Jun 8;27(3):bbag292. doi: 10.1093/bib/bbag292 (PMC13245736; doi:10.1093/bib/bbag292)
Supplement: Supplementary_materials_bbag292 [file supplementary_materials_bbag292.zip]

Archive with 11 entries (11 files):
- Supplementary_materials_bbag292.docx
- Supplementary_materials_bbag292_legends.docx
- Supplementary_materials_bbag292_Table_S1.xlsx
- Supplementary_materials_bbag292_Table_S2.xlsx
- Supplementary_materials_bbag292_Table_S3.xlsx
- Supplementary_materials_bbag292_Table_S4.xlsx
- Supplementary_materials_bbag292_Table_S5.xlsx
- Supplementary_materials_bbag292_Table_S6.xlsx
- Supplementary_materials_bbag292_Table_S7.xlsx
- Supplementary_materials_bbag292_Table_S8.xlsx
- Supplementary_materials_bbag292_Table_S9.xlsx
