# Supplementary material for: Accurate and efficient HiChIP interaction detection by modeling restriction enzyme cut site density as biological signal
Source: Brief Bioinform. 2026 Jun 8;27(3):bbag292. doi: 10.1093/bib/bbag292 (PMC13245736; doi:10.1093/bib/bbag292)
Supplement: Supplementary_materials_bbag292 [file supplementary_materials_bbag292.zip › Supplementary_materials_bbag292_Table_S1.xlsx]

## Sheet: Sheet1
Supplemental Table S1. HiChIP sequencing data summary.
Summary of HiChIP sequencing data for three cell types (GM12878 cohesin, GM12878 H3K27ac and K562 H3K27ac), including individual biological replicates and combined datasets, target proteins, accession information, and references. Total Valid Pairs indicates the number of valid chromatin interaction pairs detected in each sample. References: 1. Mumbach MR, et al. (2016) HiChIP: efficient and sensi…
Sample	SRR	GSM	Cell	Target	Accession	PETS	filtered PETs	Reference
K562 R1	SRR5831491	GSM2705043	K562	H3K27ac	GSE101498	83732415	70647419	1
K562 R2	SRR5831492	GSM2705044	K562	H3K27ac	GSE101498	63578842	54064450	1
K562 R3	SRR5831493	GSM2705045	K562	H3K27ac	GSE101498	57799604	49452277	1
Combined	Combined	Combined	K562	H3K27ac	GSE101498	204892419	173960376	1
GM12878 R1	SRR5831489	GSM2705041	GM12878	H3K27ac	GSE101498	104851899	93338222	1
GM12878 R2	SRR5831490	GSM2705042	GM12878	H3K27ac	GSE101498	103008675	91856118	1
Combined	Combined	Combined	GM12878	H3K27ac	GSE101498	207607818	184948572	1
GM12878 cohesin R1	SRR3467175	GSM2138324	GM12878	Cohesin	GSE80820	49274255	38824478	2
GM12878 cohesin R2	SRR3467176	GSM2138325	GM12878	Cohesin	GSE80820	31899518	24817460	2
GM12878 cohesin R3	SRR3467177	GSM2138326	GM12878	Cohesin	GSE80820	62153407	48463078	2
GM12878 cohesin R4	SRR3467178	GSM2138327	GM12878	Cohesin	GSE80820	53424482	41453709	2
Combined	Combined	Combined	GM12878	Cohesin	GSE80820	196363904	153251472	2
