# Supplementary material for: Accurate and efficient HiChIP interaction detection by modeling restriction enzyme cut site density as biological signal
Source: Brief Bioinform. 2026 Jun 8;27(3):bbag292. doi: 10.1093/bib/bbag292 (PMC13245736; doi:10.1093/bib/bbag292)
Supplement: Supplementary_materials_bbag292 [file supplementary_materials_bbag292.zip › Supplementary_materials_bbag292_Table_S2.xlsx]

## Sheet: Sheet1
Supplemental Table S2. Decomposition of sintHiChIP predictions into P2P and P2N interaction classes.
Recovery of gold-standard interactions by sintHiChIP partitioned into peak-to-peak (P2P) and peak-to-non-peak (P2N) categories. P2P interactions: both anchors overlap called ChIP peaks. P2N interactions: one anchor overlaps peak, other anchor in non-peak region. Total Predicted: number of loops called by sintHiChIP at FDR < 0.01. Union rate: total recovery by global mode. Intersection: loops dete…
Dataset	Gold Type	Total Gold	P2P Predicted	P2N Predicted	P2P Rate	P2N Rate	Union Rate	Intersection	P2P Unique	P2N Unique
K562 H3K27ac	Hi-C	5938	250380	718661	33.3% (1,979)	54.6% (3,241)	58.6% (3,480)	29.3% (1,740)	4.0% (239)	25.3% (1,502)
GM12878 H3K27ac	Hi-C	7948	186347	445469	37.7% (2,997)	61.2% (4,870)	65.6% (5,215)	33.3% (2,652)	4.4% (345)	27.9% (2,223)
GM12878 Cohesin	Hi-C	7948	142581	28025	80.6% (6,407)	32.8% (2,607)	83.0% (6,600)	30.4% (2,414)	50.2% (3,993)	2.4% (193)
GM12878 Cohesin	ChIA-PET	10352	142581	28025	75.6% (7,826)	28.4% (2,940)	77.7% (8,047)	26.3% (2,723)	49.3% (5,105)	2.1% (219)

## Sheet: Sheet2
Dataset	Gold Type	Total Gold	P2P Predicted	P2N Predicted	P2P Rate	P2N Rate	Union Rate	Intersection	P2P Unique	P2N Unique
K562 H3K27ac	Hi-C	5938	250380	718661	33.3% (1,979)	54.6% (3,241)	58.6% (3,480)	29.3% (1,740)	4.0% (239)	25.3% (1,502)
GM12878 H3K27ac	Hi-C	7948	186347	445469	37.7% (2,997)	61.2% (4,870)	65.6% (5,215)	33.3% (2,652)	4.4% (345)	27.9% (2,223)
GM12878 Cohesin	Hi-C	7948	142581	28025	80.6% (6,407)	32.8% (2,607)	83.0% (6,600)	30.4% (2,414)	50.2% (3,993)	2.4% (193)
GM12878 Cohesin	ChIA-PET	10352	142581	28025	75.6% (7,826)	28.4% (2,940)	79.6% (8,240)	24.4% (2,526)	51.2% (5,300)	4.0% (414)
