# Supplementary material for: Accurate and efficient HiChIP interaction detection by modeling restriction enzyme cut site density as biological signal
Source: Brief Bioinform. 2026 Jun 8;27(3):bbag292. doi: 10.1093/bib/bbag292 (PMC13245736; doi:10.1093/bib/bbag292)
Supplement: Supplementary_materials_bbag292 [file supplementary_materials_bbag292.zip › Supplementary_materials_bbag292_Table_S3.xlsx]

## Sheet: Sheet1
Supplemental Table S3. Aggregate peak analysis of predicted HiChIP loops validated against independent Hi-C data.
Aggregate peak analysis (APA) was performed on top-ranked loop sets using independent Hi-C datasets at 5 kb and 10 kb resolution. For cross-method comparison, we selected the top k loops from each method, where k equals the number of loops called by the most stringent method (GM12878 H3K27ac: 15,864 loops; K562 H3K27ac: 22,929 loops). Loops were ranked by q-value (ascending) then by interaction c…
Method	GM12878 5kb P2LL	GM12878 5kb R	GM12878 10kb P2LL	GM12878 10kb R	K562 5kb P2LL	K562 5kb R	K562 10kb P2LL	K562 10kb R
sintHiChIP	1.57	1.82	1.7	2.18	1.13	1.41	1.15	1.6
HiC-DC+	1.45	1.71	1.49	1.95	1.09	1.36	1.06	1.5
FitHiChIP	1.38	1.69	1.52	2.02	1.04	1.38	1.05	1.56
MAPS	1.14	1.48	1.26	1.82	0.99	1.35	1.05	1.57
cLoops	1.17	1.5	1.11	1.61	0.9	1.19	0.8	1.22
hichipper	1.07	1.42	1.04	1.55	0.85	1.21	0.76	1.25
cLoops2	1.06	1.36	1.01	1.47	0.88	1.16	0.76	1.18
MMCT-Loop	0.96	1.26	0.88	1.3	0.82	1.12	0.73	1.15
