# Supplementary material for: Accurate and efficient HiChIP interaction detection by modeling restriction enzyme cut site density as biological signal
Source: Brief Bioinform. 2026 Jun 8;27(3):bbag292. doi: 10.1093/bib/bbag292 (PMC13245736; doi:10.1093/bib/bbag292)
Supplement: Supplementary_materials_bbag292 [file supplementary_materials_bbag292.zip › Supplementary_materials_bbag292_Table_S4.xlsx]

## Sheet: Sheet1
Supplemental Table S4. CRISPRi-FlowFISH functional validation of predicted enhancer-promoter loops.
Performance metrics for identifying functional enhancer-promoter pairs validated by CRISPRi-FlowFISH experiments in K562 cells. Dataset contains 4,578 candidate pairs (20 kb to 1.5 Mb range) with 123 functional pairs showing significant CRISPRi effects (adjusted p < 0.05, |effect| > 0). Loops were matched to candidate pairs using enhancer coordinates (no tolerance) and promoter regions (TSS ± 5 k…
Method	Total Pairs	Detected Pairs	Detection Rate (%)	Functional Detected	Precision (%)	Recall (%)	F1 Score
sintHiChIP	4578	1447	31.6	97	6.7	78.9	0.124
MAPS	4578	457	10	35	7.7	28.5	0.121
HiC-DC+	4578	1103	24.1	71	6.4	57.7	0.116
FitHiChIP	4578	2313	50.5	106	4.6	86.2	0.087
hichipper	4578	2701	59	103	3.8	83.7	0.073
MMCT-Loop	4578	183	4	10	5.5	8.1	0.065
cLoops2	4578	260	5.7	1	0.4	0.8	0.005
cLoops	4578	25	0.5	0	0	0	0
