# Supplementary material for: Accurate and efficient HiChIP interaction detection by modeling restriction enzyme cut site density as biological signal
Source: Brief Bioinform. 2026 Jun 8;27(3):bbag292. doi: 10.1093/bib/bbag292 (PMC13245736; doi:10.1093/bib/bbag292)
Supplement: Supplementary_materials_bbag292 [file supplementary_materials_bbag292.zip › Supplementary_materials_bbag292_Table_S5.xlsx]

## Sheet: Sheet1
Supplemental Table S5. Pathway enrichment of genes connected by eQTL regulatory loops.
Pathway enrichment analysis for genes connected by eQTL-associated regulatory loops in GM12878 cells, focusing on B cell and lymphoblastoid cell-specific pathways (q < 0.1). Analysis performed using Enrichr-KG. Pathways include BCR signaling components, B cell developmental phenotypes, cytokine responses, and immune activation signatures characteristic of lymphoblastoid cells. Representative gene…
Method	Pathway	GO/MP ID	Term Library	Q-value	Genes	Specificity	Category	Representative Genes
FitHiChIP	regulation of intracellular signal transduction	GO:1902531	GO Biological Process 2021	0.0001	33	Core	BCR signaling	MRE11, LRRK2, EHMT1, ARHGAP18, ARHGAP17
FitHiChIP	increased circulating interleukin-6 level MP:0008596	—	MGI Mammalian Phenotype Level 4 2021	0.01417	10	Partial	Cytokine response	DUSP11, LYN, SCARB1, TNFAIP8, ADORA2B
FitHiChIP	increased neutrophil cell number MP:0000219	—	MGI Mammalian Phenotype Level 4 2021	0.01417	16	None	Immune cell phenotype	LYN, BCKDHA, ST6GAL1, TNFAIP8, AKNA
FitHiChIP	abnormal dendritic cell physiology MP:0002376	—	MGI Mammalian Phenotype Level 4 2021	0.01417	11	None	Other immune	LYN, ST6GAL1, SELL, ADORA2B, RASSF5
FitHiChIP	abnormal myocardial fiber morphology MP:0000278	—	MGI Mammalian Phenotype Level 4 2021	0.01417	11	None	Other immune	TMOD1, HADHB, PMM2, ABL1, CYBB
FitHiChIP	impaired macrophage chemotaxis MP:0003799	—	MGI Mammalian Phenotype Level 4 2021	0.01417	7	None	Other immune	B4GALT1, IL4R, PTK2B, MYO9B, MCOLN2
FitHiChIP	regulation of calcium-mediated signaling	GO:0050848	GO Biological Process 2021	0.08451	6	None	Calcium signaling	P2RX5, LRRK2, PLEK, PLCG2, CD22
HiC-DC+	regulation of aspartic-type endopeptidase activity involved in amyloid precursor protein catabolic process	GO:1902959	GO Biological Process 2021	0.02407	3	None	Protein processing	LYN, EPHA4, SORL1
HiC-DC+	regulation of dendritic cell apoptotic process	GO:2000668	GO Biological Process 2021	0.02407	3	None	Other	BLK, LYN, CCR7
HiC-DC+	regulation of myeloid leukocyte mediated immunity	GO:0002886	GO Biological Process 2021	0.02407	3	None	Myeloid immunity	BLK, LYN, DNASE1L3
HiC-DC+	regulation of cellular localization	GO:0060341	GO Biological Process 2021	0.09464	4	None	Cellular localization	BLK, LYN, LRRK2, EFNA5
hichipper	regulation of intracellular signal transduction	GO:1902531	GO Biological Process 2021	0.03351	30	Core	BCR signaling	ARHGAP11B, MRE11, EHMT1, ARHGAP18, ARHGAP17
sintHiChIP	regulation of intracellular signal transduction	GO:1902531	GO Biological Process 2021	0.01141	24	Core	BCR signaling	LYN, VAV3, LRRK2, DAPK2, EHMT1
sintHiChIP	Fc receptor mediated stimulatory signaling pathway	GO:0002431	GO Biological Process 2021	0.0139	9	Core	BCR signaling	VAV3, BLK, LYN, FCGR2A, NR4A3
sintHiChIP	regulation of small GTPase mediated signal transduction	GO:0051056	GO Biological Process 2021	0.05301	11	Partial	GTPase signaling	TIAM2, VAV3, ARHGAP21, AKAP13, TAGAP
sintHiChIP	decreased IgM level MP:0001806	—	MGI Mammalian Phenotype Level 4 2021	0.08181	9	Core	B cell phenotype	SASH3, LYN, ELMO1, PLCG2, DAPP1
sintHiChIP	glomerulonephritis MP:0002743	—	MGI Mammalian Phenotype Level 4 2021	0.08181	8	None	Immune activation	LYN, B4GALT1, RASSF5, PRKCD, PLCG2
