# Supplementary material for: Accurate and efficient HiChIP interaction detection by modeling restriction enzyme cut site density as biological signal
Source: Brief Bioinform. 2026 Jun 8;27(3):bbag292. doi: 10.1093/bib/bbag292 (PMC13245736; doi:10.1093/bib/bbag292)
Supplement: Supplementary_materials_bbag292 [file supplementary_materials_bbag292.zip › Supplementary_materials_bbag292_Table_S6.xlsx]

## Sheet: Sheet1
Supplemental Table S6. eQTL regulatory loop metrics from GM12878 H3K27ac HiChIP analysis.
Summary statistics for eQTL-associated regulatory loops identified from GM12878 H3K27ac HiChIP data integrated with GTEx v10 eQTL data. Regulatory loops defined as interactions where eQTL variants (q < 0.05) map within ±10 kb of one anchor and target genes overlap the opposing anchor (20 kb to 1.5 Mb range, loop q < 0.01). High significance rate = proportion of loops with eQTL q < 1×10⁻⁵; Strong …
Method	Regulatory Loops	Unique Genes	Unique Variants	High Significance Rate (%)	Strong Effect Rate (%)	Median Effect Size	Median TSS Distance (bp)
FitHiChIP	540	514	509	53.3	42	0.36	30508
sintHiChIP	407	388	381	51.1	43.5	0.364	28819
hichipper	608	580	570	50.7	40.3	0.349	36418.5
HiC-DC+	147	144	142	48.3	36.1	0.338	72312
cLoops	253	250	249	42.7	42.3	0.374	84776
MAPS	279	277	275	41.9	38.4	0.326	43633
cLoops2	178	175	174	40.4	40.5	0.344	104638
MMCT-Loop	533	512	509	48.3	44.3	0.371	42375
