# Supplementary material for: Accurate and efficient HiChIP interaction detection by modeling restriction enzyme cut site density as biological signal
Source: Brief Bioinform. 2026 Jun 8;27(3):bbag292. doi: 10.1093/bib/bbag292 (PMC13245736; doi:10.1093/bib/bbag292)
Supplement: Supplementary_materials_bbag292 [file supplementary_materials_bbag292.zip › Supplementary_materials_bbag292_Table_S7.xlsx]

## Sheet: Sheet1
Supplemental Table S7. Runtime performance of HiChIP loop calling methods.
Wall-clock execution time measured from process initiation to completion for individual biological replicates and combined samples. All methods configured with identical parameters: 20 kb to 2 Mb distance range, FDR < 0.01. Benchmarking performed on AMD EPYC 7513 processor (32 cores, 64 threads), 258 GB RAM. HiC-DC+ tested with both single-core and 8-core configurations. Runtime values reported i…
Dataset	Replicate	sintHiChIP	FitHiChIP	HiC-DC+ (1-thread)	HiC-DC+ (8-thread)	hichipper	MMCT-Loop	MAPS	cLoops	cLoops2
K562 H3K27ac	R1	1.35	50.55	10.3	4.38	33.15	>120	>120	>120	>120
K562 H3K27ac	R2	1.1	33.35	9	4.03	24.5	>120	>120	>120	>120
K562 H3K27ac	R3	1.05	32.17	9.6	4.18	27.15	>120	>120	>120	>120
K562 H3K27ac	Combined	2.4	74.3	13.47	5.07	52.3	>120	>120	>120	>120
GM12878 cohesin	R1	1.32	49.85	12.05	4.67	20.05	>120	>120	>120	>120
GM12878 cohesin	R2	1.05	35.48	11.65	4.5	12.07	>120	>120	>120	>120
GM12878 cohesin	R3	1.57	62.15	12.62	4.92	23.97	>120	>120	>120	>120
GM12878 cohesin	R4	1.4	54.77	12.17	4.77	19.82	>120	>120	>120	>120
GM12878 cohesin	Combined	3.57	150.85	15.77	5.88	54.2	>120	>120	>120	>120
GM12878 H3K27ac	R1	1.47	45.57	10.75	4.47	43.15	>120	>120	>120	>120
GM12878 H3K27ac	R2	1.47	45.4	10.93	4.57	37.25	>120	>120	>120	>120
GM12878 H3K27ac	Combined	2.33	74.15	14.03	5.13	54.8	>120	>120	>120	>120
Average	Individual	1.31	45.48	11.01	4.5	26.79	>120	>120	>120	>120
Average	Combined	2.77	99.77	14.42	5.36	53.77	>120	>120	>120	>120
