# Supplementary material for: Accurate and efficient HiChIP interaction detection by modeling restriction enzyme cut site density as biological signal
Source: Brief Bioinform. 2026 Jun 8;27(3):bbag292. doi: 10.1093/bib/bbag292 (PMC13245736; doi:10.1093/bib/bbag292)
Supplement: Supplementary_materials_bbag292 [file supplementary_materials_bbag292.zip › Supplementary_materials_bbag292_Table_S8.xlsx]

## Sheet: Sheet1
Supplemental Table S8. Peak memory consumption of HiChIP loop calling methods.
Peak memory usage monitored continuously via /proc/[pid]/status at 1-second sampling intervals throughout execution. All methods configured with identical parameters: 20 kb to 2 Mb distance range, FDR < 0.01. Benchmarking performed on AMD EPYC 7513 processor (32 cores, 64 threads), 258 GB RAM. Memory values reported in gigabytes (GB) using 1024³ byte conversion. For hichipper, individual replicat…
Dataset	Replicate	sintHiChIP	FitHiChIP	HiC-DC+ (1-thread)	HiC-DC+ (8-thread)	hichipper	MMCT-Loop	MAPS	cLoops	cLoops2
K562 H3K27ac	R1	9.12	14.07	24.54	24.62	12.32	>40 GB	>40 GB	>40 GB	>40 GB
K562 H3K27ac	R2	8.72	8.58	24.82	24.9	12.32	>40 GB	>40 GB	>40 GB	>40 GB
K562 H3K27ac	R3	8.4	9.54	24.86	24.82	12.32	>40 GB	>40 GB	>40 GB	>40 GB
K562 H3K27ac	Combined	10.62	24.61	28.36	28.35	24.23	>40 GB	>40 GB	>40 GB	>40 GB
GM12878 cohesin	R1	10.83	8.58	24.85	24.8	8.82	>40 GB	>40 GB	>40 GB	>40 GB
GM12878 cohesin	R2	11.33	8.58	25.09	25.08	8.82	>40 GB	>40 GB	>40 GB	>40 GB
GM12878 cohesin	R3	10.91	15.68	24.84	24.86	8.82	>40 GB	>40 GB	>40 GB	>40 GB
GM12878 cohesin	R4	10.06	14	24.61	24.64	8.82	>40 GB	>40 GB	>40 GB	>40 GB
GM12878 cohesin	Combined	16.49	36.99	27.29	27.29	21.97	>40 GB	>40 GB	>40 GB	>40 GB
GM12878 H3K27ac	R1	9.83	13.93	24.42	24.4	14.04	>40 GB	>40 GB	>40 GB	>40 GB
GM12878 H3K27ac	R2	9.76	13.96	24.42	24.4	14.04	>40 GB	>40 GB	>40 GB	>40 GB
GM12878 H3K27ac	Combined	10.87	22.13	28.66	28.61	24.23	>40 GB	>40 GB	>40 GB	>40 GB
Average	Individual	9.88	11.88	24.72	24.72	11.15	>40 GB	>40 GB	>40 GB	>40 GB
Average	Combined	12.66	27.91	28.1	28.08	23.48	>40 GB	>40 GB	>40 GB	>40 GB
