# Supplementary material for: Accurate and efficient HiChIP interaction detection by modeling restriction enzyme cut site density as biological signal
Source: Brief Bioinform. 2026 Jun 8;27(3):bbag292. doi: 10.1093/bib/bbag292 (PMC13245736; doi:10.1093/bib/bbag292)
Supplement: Supplementary_materials_bbag292 [file supplementary_materials_bbag292.zip › Supplementary_materials_bbag292_Table_S9.xlsx]

## Sheet: Sheet1
Supplemental Table S9. Processing stage time distribution for sintHiChIP.
Breakdown of execution time across three processing stages: Step 1 (matrix generation and peak filtering), Step 2 (statistical significance testing), Step 3 (browser track generation). Time values reported in seconds. Percentages show proportion of total runtime for each stage.
Dataset	Replicate	Step 1 (s)	Step 1 (%)	Step 2 (s)	Step 2 (%)	Step 3 (s)	Step 3 (%)	Total (s)
K562 H3K27ac	R1	47.2	58.3	30.9	38.2	2.9	3.6	81
K562 H3K27ac	R2	35.8	54.6	27.2	41.5	2.6	4	65.6
K562 H3K27ac	R3	33.4	53.2	26.5	42.2	2.9	4.6	62.8
K562 H3K27ac	Combined	97.3	67.6	39.8	27.6	6.9	4.8	144
GM12878 cohesin	R1	38.1	48.4	39.7	50.4	1	1.3	78.8
GM12878 cohesin	R2	25.9	41.4	33.1	52.9	3.6	5.7	62.6
GM12878 cohesin	R3	49	52.1	44.1	46.9	0.9	1	94
GM12878 cohesin	R4	42.7	50.6	40.9	48.5	0.8	0.9	84.4
GM12878 cohesin	Combined	131.5	61.4	80.2	37.5	2.3	1.1	214
GM12878 H3K27ac	R1	52.1	59.2	33.6	38.2	2.3	2.6	88
GM12878 H3K27ac	R2	51.6	58.8	34.3	39.1	1.8	2.1	87.7
GM12878 H3K27ac	Combined	92	65.7	39.8	28.4	8.2	5.9	140
